# Supplementary material for: U-Shaped Relation of Dietary Thiamine Intake and New-Onset Hypertension
Source: Nutrients. 2022 Aug 9;14(16):3251. doi: 10.3390/nu14163251 (PMC9415122; doi:10.3390/nu14163251)
Supplement: Supplementary file 1 [file nutrients-14-03251-s001.zip]

Archive with 1 entries (1 files):
- nutrients-1808936-supplementary.pdf
